# Supplementary material for: Decrease in Mycophenolate Mofetil Plasma Concentration in the Presence of Antibiotics: A Case Report in a Cystic Fibrosis Patient with Lung Transplant
Source: Int J Mol Sci. 2024 Feb 17;25(4):2358. doi: 10.3390/ijms25042358 (PMC10888672; doi:10.3390/ijms25042358)
Supplement: Supplementary file 1 [file ijms-25-02358-s001.zip]

Archive with 1 entries (1 files):
- ijms-2860739-supplementary.pdf
